# Supplementary material for: Nutritional and Technological Benefits of Pine Nut Oil Emulsion Gel in Processed Meat Products
Source: Foods. 2025 Jul 22;14(15):2553. doi: 10.3390/foods14152553 (PMC12345647; doi:10.3390/foods14152553)
Supplement: Supplementary file 1 [file foods-14-02553-s001.zip]

Archive with 1 entries (1 files):
- foods-3748802-supplementary.pdf
